# Supplementary material for: Melt-Filled Hard Capsules as an Applicable Compounding Strategy to Enhance the Dissolution of Poorly Water-Soluble Nifedipine Using Polyethylene Glycol Matrices
Source: Pharmaceutics. 2026 Apr 27;18(5):533. doi: 10.3390/pharmaceutics18050533 (PMC13210443; doi:10.3390/pharmaceutics18050533)
Supplement: Supplementary file 1 [file pharmaceutics-18-00533-s001.zip]

Archive with 1 entries (1 files):
- pharmaceutics-4215470-supplementary.pdf
